# Supplementary material for: Xueshuantong Improves Functions of Lymphatic Ducts and Modulates Inflammatory Responses in Alzheimer’s Disease Mice
Source: Front Pharmacol. 2021 Sep 28;12:605814. doi: 10.3389/fphar.2021.605814 (PMC8505705; doi:10.3389/fphar.2021.605814)
Supplement: Supplementary file 5 [file Table1.XLSX]

## Sheet: Sheet1
Table S1 Information of Xueshuantong
Study	Formulation	Source	Species, concentration	Quality control reported? (Y/N)	Chemical analysis reported? (Y/N)
Lin D J. (2009). Fu-jiang W, et al (2018)	Xueshuantong	Wuzhou pharmaceutical CO., LTD, China.	Rhizome, Panax notoginseng (Burkill) F.H.Chen.	Y-Prepared accordding to Pharmacopoeia of China 2005	Y-HPLC
